# Supplementary material for: Efficient resin production using stimulant pastes in Pinus elliottii × P. caribaea families
Source: Sci Rep. 2022 Jul 30;12:13129. doi: 10.1038/s41598-022-17329-2 (PMC9338930; doi:10.1038/s41598-022-17329-2)
Supplement: Supplementary file 2 — Supplementary Table S1. [file 41598_2022_17329_MOESM2_ESM.xlsx]

## Sheet: Sheet2
Table S1. The concentration as percentage of total terpenes of each resin component in the family F41, F42, F47 and F48
Composition	Retention time (min)	Initial time (min)	Full time (min)	Percentage of main terpenes
				Families
				F41	F42	F48	F41	F41	F42	F47	F48	F48	F42	F47	F47	F48	F48	F41	F41	F41	F42	F47	F47	F47	F48	F41	F42	F47	F48
				Treatments
				Control	Control	Control	K2SO4	K2SO4	K2SO4	K2SO4	K2SO4	K2SO4	NAA	NAA	NAA	NAA	NAA	BA	BA	BA	BA	BA	BA	BA	BA	CEPA	CEPA	CEPA	CEPA
alpha-Pinene	9.012	8.917	9.13	12.626	11.471	14.917	10.164	14.079	14.007	10.484	9.878	12.107	17.255	13.252	12.093	12.522	14.765	12.07	16.805	11.198	14.338	11.443	13.256	13.578	10.725	14.582	17.782	15.093	13.567
Camphene	9.546	9.468	9.679	0.212	0.196	0.226	0.188	0.2	0.286	0.174	0.171	0.193	0.244	0.212	0.216	0.2	0.222	0.211	0.232	0.204	0.216	0.21	0.255	0.205	0.18	0.203	0.264	0.26	0.208
beta-Pinene	10.435	10.343	10.555	3.003	4.824	4.683	5.519	3.338	3.414	4.412	5.848	4.863	4.257	6.19	5.027	8.543	4.78	4.345	4.439	3.049	3.994	5.15	4.05	7.644	9.17	2.813	6.2	3.778	4.92
beta-Phellandrene	13.448	13.321	13.561	2.508	3.774	2.809	5.95	3.285	5.711	4.134	4.078	4.864	3.376	2.735	4.009	2.952	2.543	7.124	2.85	6.794	3.319	5.426	4.263	3.449	3.468	4.017	4.08	3.765	3.579
Sandaracopimaric Acid	50.597	50.462	50.738	3.063	2.956	3.988	2.343	2.572	3.535	3.933	2.938	3.398	2.322	4.128	2.355	3.447	3.637	2.159	1.966	2.711	3.138	3.818	3.27	3.069	3.037	2.79	2.635	3.029	3.727
Pimaric Acid	51.637	51.523	51.769	1.379	1.537	2.714	1.326	1.193	1.476	1.373	1.407	2.046	2.141	1.421	1.404	2.378	2.124	1.156	0.724	1.377	1.371	1.403	1.423	1.679	1.888	1.166	1.353	1.455	1.327
Communic acid	52.064	51.945	52.198	1.363	1.385	1.441	1.324	1.296	1.328	1.599	1.427	1.414	1.262	1.481	1.311	1.326	1.504	1.032	1.215	1.402	1.388	1.292	1.389	1.29	1.388	1.301	1.076	1.28	1.375
Isopimaric acid	52.758	52.611	52.897	15.367	12.758	13.787	12.189	12.723	11.338	11.473	10.462	13.26	12.795	12.013	13.547	14.555	12.678	13.615	12.354	11.718	12.028	11.142	12.744	14.017	11.723	13.433	10.908	13.498	12.502
Palustric acid	53.549	53.361	53.709	32.672	34.382	29.692	34.153	34.554	34.439	35.463	36.544	30.599	34.16	33.384	31.864	27.402	18.668	32.897	34.508	36.463	22.518	34.643	17.392	29.684	32.909	32.917	32.869	20.161	34.052
Dehydroabietic acid	54.335	54.143	54.548	4.458	4.236	2.848	3.592	4.433	2.897	2.839	3.304	2.594	3.532	2.32	3.318	2.04	2.799	3.1	2.817	3.604	3.04	2.899	2.789	2.714	2.769	3.438	2.979	2.718	3.002
Abietic acid	55.412	55.214	55.584	7.473	5.805	7.146	6.775	6.224	6.022	8.474	7.233	6.74	4.541	6.98	5.178	8.565	6.843	5.068	5.405	5.568	7.138	7.05	5.694	6.257	7.207	6.452	6.251	5.935	5.323
Neoabietic acid	57.818	57.644	58.359	11.575	12.521	11.843	12.331	12.205	12.547	12.34	13.155	14.157	11.116	12.407	15.39	12.412	11.706	12.755	12.289	11.651	11.562	12.899	12.36	12.688	11.634	13.362	10.762	11.992	12.376
